# Supplementary material for: Model-independent recovery of interfacial structure from multi-contrast neutron reflectivity data
Source: J Appl Crystallogr. 2019 Apr 30;52(Pt 3):538–47. doi: 10.1107/S1600576719003534 (PMC6557181; doi:10.1107/S1600576719003534)
Supplement: Supplementary file 1 [file j-52-00538-sup1.zip]

Archive with 7 entries (7 files):
- dionysia_mac
- dionysia_linux
- manual.pdf
- param.txt
- DOPC_CHOL20_SMW.dat
- DOPC_CHOL20_H2O.dat
- DOPC_CHOL20_D2O.dat
