# Supplementary material for: Model-independent recovery of interfacial structure from multi-contrast neutron reflectivity data
Source: J Appl Crystallogr. 2019 Apr 30;52(Pt 3):538–47. doi: 10.1107/S1600576719003534 (PMC6557181; doi:10.1107/S1600576719003534)
Supplement: Supplementary file 1 [file j-52-00538-sup1.zip › param.txt]

# Project name
Lipid Bilayer
# Instrumental resolution (dQ/q)
0.1
# Substrate sld (10^-6/Angstrom^2) [default=2.07]

# Number of solvent contrasts
3
# Reflectivity data file name (first contrast)
DOPC_CHOL20_D2O.dat
# Solvent sld (10^-6/Angstrom^2) (first contrast)
6.25
# Layer extension (Angstrom) (first contrast)
70
# Reflectivity data file name (second contrast)
DOPC_CHOL20_H2O.dat
# Solvent sld (10^-6/Angstrom^2) (second contrast)
-0.56
# Layer extension (Angstrom) (second contrast)
70
# Reflectivity data file name (third contrast)
DOPC_CHOL20_SMW.dat
# Solvent sld (10^-6/Angstrom^2) (third contrast)
2.07
# Layer extension (Angstrom)
70
# Maximum sld (10^-6/Angstrom^2) 
6.35
# Minimum sld (10^-6/Angstrom^2) 
-0.56
# Maximum smoothing parameter (Angstrom) 

# Minimum smoothing parameter (Angstrom) 

# Slab size (Angstrom) 

# Number of applied constraints
2
# Constraint starts at (distance from substrate in Angstrom)
0
# Constraint ends at (distance from substrate in Angstrom)
10
# Constraint type (0) hydration, (1) sld
0
# Constraint value
0
# Constraint starts at (distance from substrate in Angstrom)
0
# Constraint ends at (distance from substrate in Angstrom)
10
# Constraint type (0) hydration, (1) sld
1
# Constraint value
3.5
# Initial annealing temperature [default=1]

# Annealing schedule [default=0.90]
 
# Trials per slab at each annealing step [default=100]
100
# Single (0) or multiple runs (1) [default multiple]
0
