# Supplementary material for: Model-independent recovery of interfacial structure from multi-contrast neutron reflectivity data
Source: J Appl Crystallogr. 2019 Apr 30;52(Pt 3):538–47. doi: 10.1107/S1600576719003534 (PMC6557181; doi:10.1107/S1600576719003534)
Supplement: Supplementary file 1 [file j-52-00538-sup1.zip › DOPC_CHOL20_SMW.dat]

  2.52144756000018122E-002  1.35003331355715793E-003  6.53712455077014028E-005
  2.63232205153824152E-002  1.05739075973008100E-003  6.00171501516681967E-005
  2.74024702169799184E-002  1.03785679984358392E-003  5.78683747369369587E-005
  2.85119828848436514E-002  9.41734032615982241E-004  5.58417425861533581E-005
  2.95992317962374962E-002  8.64786727913277489E-004  5.30569467367846256E-005
  3.07072022905545937E-002  7.95339839601057782E-004  5.31873619700419027E-005
  3.17914779868837885E-002  7.32401648467154685E-004  5.10063715241565585E-005
  3.28971158927718887E-002  6.93969452103679481E-004  5.06696206230963095E-005
  3.39906808178120010E-002  5.12536386755233376E-004  4.51244926108731374E-005
  3.50791004610275930E-002  5.91512371988200101E-004  4.61183266368355615E-005
  3.61835476911851472E-002  5.59808585600818994E-004  4.62769842301618374E-005
  3.72789665567324277E-002  5.60680954042457589E-004  4.51108767341501705E-005
  3.83788409146350804E-002  5.37852562925328652E-004  4.73732528318460036E-005
  3.94781229526692048E-002  4.96471066298041015E-004  4.41426416653578635E-005
  4.05743615123788232E-002  3.91251672325315441E-004  4.18941523607487961E-005
  4.16892196682822763E-002  3.42046941080250549E-004  4.02207793487814307E-005
  4.27499567094019040E-002  3.34647493328402146E-004  3.86103713607113653E-005
  4.38560009818290755E-002  3.88595946314520928E-004  4.18581647638047502E-005
  3.50907865452483245E-002  5.12190818593110980E-004  5.42905039010204636E-006
  3.94370608718795021E-002  4.09565560852743235E-004  4.90245738573832216E-006
  4.38678478742506525E-002  3.39667992491200809E-004  4.54353286852015362E-006
  4.82484352084689705E-002  2.80714836547916004E-004  4.19342211838067474E-006
  5.26340419631645545E-002  2.33161249086253535E-004  3.82924737602873519E-006
  5.70218185833882563E-002  1.99021826375124950E-004  3.66172332288994674E-006
  6.14367711697551624E-002  1.68683483023152736E-004  3.45084941248134272E-006
  6.57975958965026919E-002  1.39660751055042676E-004  3.15998526216870263E-006
  7.01499353470172449E-002  1.27520688433903687E-004  3.13650326522495993E-006
  7.45418395292488517E-002  1.06415177918205657E-004  2.94755181903599359E-006
  7.89487615788043579E-002  9.72089042599365912E-005  2.92813833189691704E-006
  8.33280518830935568E-002  8.26471813313161971E-005  2.70830068926842584E-006
  8.77120019636581510E-002  7.50609562663008073E-005  2.63209150357963434E-006
  9.20804542813059151E-002  6.16795142601785800E-005  2.56540632245429500E-006
  9.64904510635048590E-002  5.33215725690685871E-005  2.45275419222087051E-006
  0.10086530884658697       3.95675830343384147E-005  2.29475258354490019E-006
  0.10522020419939301       3.82528718719824602E-005  2.32195344751696641E-006
  0.10961018317944345       2.94957590497254801E-005  2.19294736101234377E-006
  9.86823010041015108E-002  4.82688340479235122E-005  4.91777480197254853E-007
  0.10964039006235791       3.02754139690904564E-005  4.53956866958630686E-007
  0.12058218887652875       1.91383831817241084E-005  4.34388576726017545E-007
  0.13153460452116067       9.20116141436263862E-006  4.03150632078781022E-007
  0.14246335438772403       5.84733798684568050E-006  4.13244730391357934E-007
  0.15343609296101574       2.73637372046488020E-006  4.26268400946544109E-007
  0.16435663111915361       1.43176319806301132E-006  5.88211743816793521E-007
