# Supplementary material for: Model-independent recovery of interfacial structure from multi-contrast neutron reflectivity data
Source: J Appl Crystallogr. 2019 Apr 30;52(Pt 3):538–47. doi: 10.1107/S1600576719003534 (PMC6557181; doi:10.1107/S1600576719003534)
Supplement: Supplementary file 1 [file j-52-00538-sup1.zip › DOPC_CHOL20_H2O.dat]

  8.78017940026255828E-003  5.40753111894047844E-002  3.43211562042587334E-004
  9.87311395424754837E-003  3.94000065192800161E-002  2.92705110818952956E-004
  1.09687513633182770E-002  3.01881054149755260E-002  2.58392673677233493E-004
  1.20595243877595609E-002  2.27817678914902927E-002  2.26626198296036229E-004
  1.31593581759716603E-002  1.73129673342586228E-002  1.95864761201979210E-004
  1.42535963483921661E-002  1.36495873111457788E-002  1.75445350057787185E-004
  1.53523360291671733E-002  1.04481454271787271E-002  1.53399185327098990E-004
  1.64580343739114815E-002  8.44238091333217137E-003  1.38094529255047675E-004
  1.75475863042311338E-002  6.78466107972715976E-003  1.22669571909332691E-004
  1.86426365852721126E-002  5.27564795817240390E-003  1.09387769520220035E-004
  1.97377538557172612E-002  4.37356767301931744E-003  1.00890388717056988E-004
  2.08375914760057408E-002  3.58519910264358923E-003  9.13977053899636091E-005
  2.19352559550717204E-002  2.97828251323333697E-003  8.37304916036710466E-005
  2.30332126256436662E-002  2.65864533436293432E-003  8.04328977694300100E-005
  2.41239189148886694E-002  1.98584326958912245E-003  6.97536142082002723E-005
  2.52146876408766013E-002  1.74626970329514407E-003  6.51146822142220584E-005
  2.63087549365154313E-002  1.56406510992420419E-003  6.21944146365528835E-005
  2.74112003018656750E-002  1.27384692701297780E-003  5.70946851212024388E-005
  2.85120285516671096E-002  1.02341911782073756E-003  5.14302562376709610E-005
  2.96059413330303119E-002  1.01601280655582923E-003  5.19108865080829620E-005
  3.07069841872337317E-002  8.76707944569433636E-004  4.89935433512155729E-005
  3.17958623844549690E-002  6.63090798905970535E-004  4.36132639314737330E-005
  3.28923403661156993E-002  6.88893345313561591E-004  4.35195056592775601E-005
  3.39964958869565723E-002  5.49189054653786003E-004  4.15421957442252345E-005
  3.50928764194241641E-002  4.92940544861712369E-004  3.89613297684463097E-005
  3.61863889591624646E-002  4.13971636408816065E-004  3.54071638651202051E-005
  3.72855564751823215E-002  3.63809225329862990E-004  3.48430726297774144E-005
  3.83766485199623850E-002  3.61820864628213592E-004  3.53405140865437040E-005
  3.94750234690425458E-002  2.63847193314530558E-004  3.14422297389321169E-005
  4.05711759615024412E-002  2.49289862058174226E-004  3.10332326834279783E-005
  4.16585624582992559E-002  2.82306437872834146E-004  3.15342943337971760E-005
  4.27555060184434954E-002  2.35892030277381131E-004  3.12324611054475682E-005
  4.38594447196368337E-002  2.14542015948360762E-004  2.98132335647225086E-005
  3.50907865452483245E-002  4.20114872810691366E-004  3.84445609710128363E-006
  3.94811800891751996E-002  2.64085273230651270E-004  3.14570954110405715E-006
  4.38619003932012794E-002  1.79726363675549236E-004  2.73204990423226324E-006
  4.82484352084689705E-002  1.24753504088624673E-004  2.39602045356081457E-006
  5.26340419631645545E-002  8.69180290149596890E-005  2.14068324914663814E-006
  5.70238737471565268E-002  7.17514790924117637E-005  2.02524128845622461E-006
  6.13902959195008341E-002  5.09768503492514773E-005  1.82149307224087363E-006
  6.58097310156463694E-002  4.31846888319998952E-005  1.75120723867994009E-006
  7.01499353470172449E-002  3.86496022025970221E-005  1.70988667748481538E-006
  7.45594035819183293E-002  3.26945434861220012E-005  1.70432061829903563E-006
  7.89531464217117368E-002  2.91462033110629671E-005  1.70987940690681481E-006
  8.33378667301940268E-002  2.34793899377446507E-005  1.63447823471561939E-006
  8.77120019636581510E-002  2.36193088133874818E-005  1.60605646967910139E-006
  9.20848373099779488E-002  1.92741193632521065E-005  1.50286651348282891E-006
  9.64677233633367964E-002  1.98996242842885134E-005  1.61522719300000664E-006
  0.10085781271933669       1.70661603242912191E-005  1.60572534580536599E-006
  0.10525739324423257       1.53889119899681455E-005  1.53470610507259254E-006
  0.10964477289424240       1.62915421344981760E-005  1.57382908778089961E-006
  9.86706790159959796E-002  1.78202858476221485E-005  4.20056356849115676E-007
  0.10960118361955987       1.30752011682801246E-005  4.06090166717563828E-007
  0.12059200977007375       9.86747348796551765E-006  4.03342165221981265E-007
  0.13151911163488020       6.25622920703537050E-006  3.91862354482244847E-007
  0.14250567851656237       4.04988598732237742E-006  3.91741652458306919E-007
  0.15343609296101574       1.97759542239296065E-006  3.71189413118345662E-007
  0.16437599224898269       1.98106211449376766E-006  5.11158196288591060E-007
