# Supplementary material for: Model-independent recovery of interfacial structure from multi-contrast neutron reflectivity data
Source: J Appl Crystallogr. 2019 Apr 30;52(Pt 3):538–47. doi: 10.1107/S1600576719003534 (PMC6557181; doi:10.1107/S1600576719003534)
Supplement: Supplementary file 1 [file j-52-00538-sup1.zip › DOPC_CHOL20_D2O.dat]

  8.77579267198491837E-003  0.99842618567935271       1.91818403253377393E-003
  9.87027792401533668E-003  0.99124426674193966       1.89775178432594342E-003
  1.09630338370980997E-002   1.0073125042456121       1.92209297886180718E-003
  1.20626645656351263E-002   1.0089514304939138       1.93037013526318503E-003
  1.31603916604746025E-002  0.99595129281794814       1.90438150144028244E-003
  1.42580282888935955E-002  0.77947346698878472       1.68983795803189060E-003
  1.53501429474039771E-002  0.33176545939318458       1.10193074656770554E-003
  1.64523557709488517E-002  0.13134194551024808       6.95100508311191677E-004
  1.75453932726241622E-002  7.72054578229138394E-002  5.39101874574892271E-004
  1.86360469409575583E-002  5.12769073657025828E-002  4.40187430821792011E-004
  1.97346543340690614E-002  3.55908020207196737E-002  3.67035374293796300E-004
  2.08294121733381341E-002  2.51279647932719612E-002  3.03209779486837141E-004
  2.19347850027217309E-002  1.95929983889508684E-002  2.70139318895307916E-004
  2.30277879406164329E-002  1.57718081892367704E-002  2.44646916508022743E-004
  2.41201306110389695E-002  1.26471397816863788E-002  2.18262547213297914E-004
  2.52168799279323466E-002  9.78861805089390087E-003  1.93751920661138101E-004
  2.63128879590488543E-002  8.09820676245602382E-003  1.78137305295218934E-004
  2.74004381501963094E-002  6.49164906495246913E-003  1.58411567307590565E-004
  2.85096514813924298E-002  5.76176019721736342E-003  1.51380273862293253E-004
  2.96038810119441213E-002  4.98281237841496222E-003  1.39616153105939669E-004
  3.07001879674698615E-002  4.14527520977002115E-003  1.27043385849829108E-004
  3.17861793343428498E-002  3.72274972685092149E-003  1.22345696132511277E-004
  3.28953137657592223E-002  3.33977313499817310E-003  1.16346023980211128E-004
  3.39964958869565723E-002  2.79210376094616479E-003  1.06882623175773690E-004
  3.50873660360655343E-002  2.50164406193221318E-003  1.00472710667819104E-004
  3.61835476911851472E-002  2.27112393780306860E-003  9.75382092872810821E-005
  3.73096753364872413E-002  2.03448445522440291E-003  9.06797379337643910E-005
  3.83818543286516198E-002  1.85970123637938488E-003  8.83084124709762337E-005
  3.94750234690425458E-002  1.63163550042391735E-003  8.31686773925853978E-005
  4.05679904106260730E-002  1.52766536169005019E-003  8.10542385555333461E-005
  4.16662179810944194E-002  1.54390640011555966E-003  8.04833543567348681E-005
  4.27544802622053591E-002  1.35292445011340307E-003  7.58131191227973746E-005
  4.38513050712694905E-002  1.25758126560833179E-003  7.56439936866357902E-005
  3.50822678081369257E-002  2.30116185323350070E-003  1.42897174980092584E-005
  3.94811800891751996E-002  1.58326034450266269E-003  1.19132255362948886E-005
  4.38575150870938388E-002  1.21860613779649287E-003  1.05344697173494018E-005
  4.82177354275940134E-002  9.55300614382119362E-004  9.40069857401670239E-006
  5.26296564342693882E-002  7.71422037058962901E-004  8.38941175226114614E-006
  5.70194883854403117E-002  6.54376758681893375E-004  7.80888298848266522E-006
  6.14047611164658461E-002  5.65159489057075084E-004  7.27105163915241696E-006
  6.57942317855437775E-002  4.98768305983652281E-004  6.90312957280772992E-006
  7.01703472914060739E-002  4.19873416382868800E-004  6.32315205435631691E-006
  7.45681856082530542E-002  3.68862793413771660E-004  6.02091474033515561E-006
  7.89531464217117368E-002  3.29105298411688210E-004  5.64368639916161829E-006
  8.33128052352248433E-002  2.95274209310484031E-004  5.42971929757705632E-006
  8.77163857822377963E-002  2.50813643253838391E-004  5.04566798696813023E-006
  9.20956848582533683E-002  2.18346912129304608E-004  4.72062845254156538E-006
  9.64904510635048590E-002  1.91853218583471277E-004  4.50437057018844301E-006
  0.10086657863346962       1.58929982596062711E-004  4.15668969178681688E-006
  0.10524937953893961       1.35056486986318583E-004  3.88809787868554042E-006
  0.10962309520479148       1.10043630466012625E-004  3.64595595080224268E-006
  9.86662959068262541E-002  1.71561682171285070E-004  5.65619089821940902E-007
  0.10962747752083604       1.09561947711699526E-004  4.75400303904097050E-007
  0.12058657031564787       6.59413914146360385E-005  4.04394415566802060E-007
  0.13152349159803406       3.55247010720765728E-005  3.44417797001329324E-007
  0.14248451593652561       1.72625783979262593E-005  3.05403349813315471E-007
  0.15345416552791336       7.68540448483058176E-006  2.88505455134486132E-007
  0.16437599224898269       2.39191198672078776E-006  2.79861089197574987E-007
  0.17535844004363052       1.22245111352584478E-006  2.48058609646948885E-007
  0.18623738644976445       1.37718529487465060E-006  3.58794470589231019E-007
  0.19718484202768483       1.14605061813243819E-006  2.38986556415280771E-007
  0.20806632767992703       2.03850063663689405E-006  3.02641646940221346E-007
  0.21904190310813609       1.50349112309957208E-006  2.70187075973186266E-007
  0.22999573739004736       1.55644701963958931E-006  2.52416052242538413E-007
  0.24089538218744341       1.29360298982153994E-006  2.86450024245066598E-007
